# Supplementary material for: Sex Chromosomes of the Iconic Moth Abraxas grossulariata (Lepidoptera, Geometridae) and Its Congener A. sylvata
Source: Genes (Basel). 2018 May 31;9(6):279. doi: 10.3390/genes9060279 (PMC6027526; doi:10.3390/genes9060279)
Supplement: Supplementary file 1 [file genes-09-00279-s001.zip]

Archive with 8 entries (7 files):
- Zrzava_et_al_genes-09-00279_SupplMat/
- Zrzava_et_al_genes-09-00279_SupplMat/Supplementary_Figure_S1.pdf
- Zrzava_et_al_genes-09-00279_SupplMat/Supplementary_Figure_S2.pdf
- Zrzava_et_al_genes-09-00279_SupplMat/Supplementary_Figure_S3.pdf
- Zrzava_et_al_genes-09-00279_SupplMat/Supplementary_Figure_S4.pdf
- Zrzava_et_al_genes-09-00279_SupplMat/Supplementary_Table_S1.pdf
- Zrzava_et_al_genes-09-00279_SupplMat/Supplementary_Table_S2.pdf
- Zrzava_et_al_genes-09-00279_SupplMat/Supplementary_Text_S1.pdf
